# Supplementary material for: Targeted delivery of diverse biomolecules with engineered bacterial nanosyringes
Source: Nat Biotechnol. 2025 Aug 12;44(7):1121–5. doi: 10.1038/s41587-025-02774-x (PMC13368577; doi:10.1038/s41587-025-02774-x)
Supplement: Supplementary file 3 — Amino acid/DNA sequences of novel constructs, guide/primer sequences and cell line information. [file 41587_2025_2774_MOESM3_ESM.xlsx]

## Sheet: Supplementary Table 1
Supplementary Table 1 | Amino acid sequence of the PVC spike tip protein (Pvc10) loaded with an exogenous cargo domain (Cas9).
● Pvc10 - 6xGGSGG linker - Cas9 (containing 2x NLS)
MSEAIVVDGDVLQFDPNFGNRQVTVPSPGKISGTGHAQVSGKKVCILGDEKQVRVSATYITTTHTTPGTGTITISALDAGQQALQCTSGAALIIKGQQFTAMFTPELPAMNNTVTPPQPDVTTPSSGKGRFITQQNFATVNGGSGGGGSGGGGSGGGGSGGGGSGGGGSGGAPKKKRKVGIHGVPAAMDKKYSIGLDIGTNSVGWAVITDEYKVPSKKFKVLGNTDRHSIKKNLIGALLFDSGETAEATRLKRTARRRYTRRKNRICYLQEIFSNEMAKVDDSFFHRLEESFLVEEDKKHERHPIFGNIVDEVAYHEKYPTIYHLRKKLVDSTDKADLRLIYLALAHMIKFRGHFLIEGDLNPDNSDVDKLFIQLVQTYNQLFEENPINASGVDAKAIL…

## Sheet: Supplementary Table 2
Supplementary Table 2 | Amino acid sequence of the PVC spike base protein (Pvc8) loaded with an exogenous cargo domain (Cas9).
● Pvc8 - 6xGGSGG linker - Cas9 (2xNLS)
MSHQLKIIADGKALSLLAAVDVDTCYRVNSIPSATLKLSVPDRPLSSFSQTDVQTELAHCQVGKTLRLELIDGSKKWVLFNGLITRKALRIKNKQLLLTLVVKHRLQLMVDTQHSQLFKDKSEKAILSTLLNQTGINARFGKIAALDQKHEQMVQFRCSDWHFLLCRLSATGAWLLPAIEDVQFVQPDALKSNSAYTLKSRGDENKDIVVKDAYWQFDNQINPALLEVSGWDISKQQVQSGGRYGKIALGKAALSPDGLASLNKTGWDICYSSPLTTQESGYLAQGLLLNQRISGVTGEFLLKGDGRYQLGDNIQLTGFGSQLDGTASITEVRHRLNRRIDWETTVSIGLQHEYLPILPDAPELHIATVAKYQQDSAVLNRIPIILPVLNRPNEFLWAR…

## Sheet: Supplementary Table 3
Supplementary Table 3 | Amino acid sequence of the PVC spike tip protein (Pvc10) loaded with two exogenous cargo domains (Cas9) on either termini.
● Cas9 (2xNLS) - 6xGGSGG linker - Pvc10 - 6xGGSGG linker - Cas9 (2xNLS)
MSAPKKKRKVGIHGVPAAMDKKYSIGLDIGTNSVGWAVITDEYKVPSKKFKVLGNTDRHSIKKNLIGALLFDSGETAEATRLKRTARRRYTRRKNRICYLQEIFSNEMAKVDDSFFHRLEESFLVEEDKKHERHPIFGNIVDEVAYHEKYPTIYHLRKKLVDSTDKADLRLIYLALAHMIKFRGHFLIEGDLNPDNSDVDKLFIQLVQTYNQLFEENPINASGVDAKAILSARLSKSRRLENLIAQLPGEKKNGLFGNLIALSLGLTPNFKSNFDLAEDAKLQLSKDTYDDDLDNLLAQIGDQYADLFLAAKNLSDAILLSDILRVNTEITKAPLSASMIKRYDEHHQDLTLLKALVRQQLPEKYKEIFFDQSKNGYAGYIDGGASQEEFYKFIKPILE…

## Sheet: Supplementary Table 4
Supplementary Table 4 | Amino acid sequence of a non-contractile PVC sheath (annotated non-contractile sheath 1 in Extended Data Fig. 1h).
· Pvc2 - 5aa insertion - Pvc2
MTTVTSYPGVYIEELNSLALSVSNIEGVGSATAVPVFAVDEQNQYISEDNAIRINSWMDYLNLIGNFNNEDKLDVSVRAYFANGGGYCYLVKTTSLEKIIPTLDDVTLLVAAGEDIKTTVDVLCQPGKGLFAVFDGPETELTINGAEEAKQAYTATPFAAVYYPWLKADWANIDIPPSAVMAGVYASVDLSRGVWKAPANVALKGGLEPKFLVTDELQGEYNTGRAINMIRNFSNTGTTVWGARTLEDKDNWRYVPVRRLFNSVERDIKRAMSFAMFEPNNQPTWERVRAAISNYLYSLWQQGGLAGSKEEDAYFVQIGKGITMTQEQIDAGQMIVKVGLAAVRPAEFIILQFTQDVEQR

## Sheet: Supplementary Table 5
Supplementary Table 5 | Amino acid sequence of a non-contractile PVC sheath (annotated non-contractile sheath 2 in Extended Data Fig. 1h).
· Pvc2 - 5aa insertion - Pvc2
MTTVTSYPGVYIEELNSGGSGGLALSVSNSATAVPVFAVDEQNQYISEDNAIRINSWMDYLNLIGNFNNEDKLDVSVRAYFANGGGYCYLVKTTSLEKIIPTLDDVTLLVAAGEDIKTTVDVLCQPGKGLFAVFDGPETELTINGAEEAKQAYTATPFAAVYYPWLKADWANIDIPPSAVMAGVYASVDLSRGVWKAPANVALKGGLEPKFLVTDELQGEYNTGRAINMIRNFSNTGTTVWGARTLEDKDNWRYVPVRRLFNSVERDIKRAMSFAMFEPNNQPTWERVRAAISNYLYSLWQQGGLAGSKEEDAYFVQIGKGITMTQEQIDAGQMIVKVGLAAVRPAEFIILQFTQDVEQR

## Sheet: Supplementary Table 6
Supplementary Table 6 | Amino acid sequence of the PVC spike tip protein (Pvc10) loaded with HUHe tag (to enable loading of ssDNA HDR templates) and Cas9.
● PCV2 HUHe tag - FLAG - NLS - 6xGGSGG linker - Pvc10 - 6xGGSGG linker - Cas9 (2xNLS)
MSSPSKKNGRSGPQPHKRWVFTLNNPSEDERKKIRDLPISLFDYFIVGEEGNEEGRTPHLQGFANFVKKQTFNKVKWYLGARCHIEKAKGTDQQNKEYCSKEGNLLMECGAPRSQGQRGGSGGDYKDDDDKDPKKKRKVGGSGGGGSGGGGSGGGGSGGGGSGGMSEAIVVDGDVLQFDPNFGNRQVTVPSPGKISGTGHAQVSGKKVCILGDEKQVRVSATYITTTHTTPGTGTITISALDAGQQALQCTSGAALIIKGQQFTAMFTPELPAMNNTVTPPQPDVTTPSSGKGRFITQQNFATVNGGSGGGGSGGGGSGGGGSGGGGSGGGGSGGAPKKKRKVGIHGVPAAMDKKYSIGLDIGTNSVGWAVITDEYKVPSKKFKVLGNTDRHSIKKNLI…

## Sheet: Supplementary Table 7
Supplementary Table 7 | DNA sequence of an ssDNA oligo (ssODN) that can be covalently complemented onto PVCs harboring the Pvc10 design from Supplementary Table 6 to yield a 6-bp insertion into the human VEGFA locus.
● HUHe recognition sequence - VEGFA left arm - 6bp insertion - VEGFA right arm - Cy3
CTGTAAGTATTACCAGCAGGTGAGGACGTGTGTGTCTGTGTGGGTGAGTGAGTGTGTGCGAATTCGTGTGGGGTTGAGGGTGTTGGAGCGGGGAGAAGGCCAGGG-Cy3

## Sheet: Supplementary Table 8
Supplementary Table 8 | Amino acid sequence of the PVC tail fiber (Pvc13) functionalized with SpyTag (ST) to enable in vitro retargeting of PVCs.
· Pvc13(aa1-402) - 1xGGSGG linker - SpyTag - 1xGGSGG linker - Pvc13(aa477-508)
MNETRYNATVQEQQTLSNPKAVGPDIDKLKDKFKEGSIPLQTDFNELIDIADIGRKACGQAPQQNGPGEGLKLADDGTLNLKIGTFSNKDFSPLILKDDVLSVDLGSGLTNETNGICVGQGDGITVNTSNVAVKQGNGISVTSSGGVAVKVSANKGLSVDSSGVAVKVNTDKGISVDGNGVAVKVNTSKGISVDNTGVAVIANASKGISVDGSGVAVIANTSKGISVDGSGVAVIANTSKGISVDNTGVAVIANASKGISVDGSGVAVIANTSKGISVDGSGVAVIANTSKGISVDSSGVAVKVKANGGIKVDANGVAIDPNNVLPKGVIVMFSGSTAPTGWALCDGNNGTPNLIDRFILGGKGTDINGVSTNTASGTKNSKLFDFSSDEATLTIDGKT…

## Sheet: Supplementary Table 9
Supplementary Table 9 | Amino acid sequence of an anti-EGFR DARPin functionalized with SpyCatcher (SC) to enable covalent conjugation to the ST-labeled Pvc13 construct from Supplementary Table 8.
· E01 anti-EGFR DARPin - XTEN linker - SpyCatcher - FLAG
MDLGKKLLEAARAGQDDEVRILMANGADVNADDTWGWTPLHLAAYQGHLEIVEVLLKNGADVNAYDYIGWTPLHLAADGHLEIVEVLLKNGADVNASDYIGDTPLHLAAHNGHLEIVEVLLKHGADVNAQDKFGKTAFDISIDNGNEDLAEILQSGSETPGTSESATPESAMVTTLSGLSGEQGPSGDMTTEEDSATHIKFSKRDEDGRELAGATMELRDSSGKTISTWISDGHVKDFYLYPGKYTFVETAAPDGYEVATPIEFTVNEDGQVTVDGEATEGDAHTGSSDYKDDDDKDG

## Sheet: Supplementary Table 10
Supplementary Table 10 | DNA sequence of an in vitro transcription/translation (IVTT) template to enable in vitro expression of the DARPin-SC construct from Supplementary Table 9.
· T7 promoter - RBS - E01 anti-EGFR DARPin - XTEN linker - SpyCatcher - FLAG - T7 terminator
GCGAATTAATACGACTCACTATAGGGCTTAAGTATAAGGAGGAAAAAATATGGATCTGGGTAAAAAGCTGCTGGAAGCAGCACGTGCAGGTCAGGATGATGAAGTTCGTATTCTGATGGCAAATGGTGCAGATGTTAATGCAGATGATACCTGGGGTTGGACACCGCTGCATCTGGCAGCATATCAGGGTCATCTGGAAATTGTTGAAGTGCTGCTGAAAAACGGTGCCGATGTGAATGCCTATGATTATATTGGTTGGACCCCTCTGCACTTAGCAGCCGATGGCCATTTAGAAATCGTGGAAGTTTTACTGAAAAATGGCGCAGACGTGAACGCAAGCGATTATATCGGTGATACCCCGTTACACCTGGCAGCACATAATGGCCACCTGGAAATCGT…

[truncated: 3 more sheets: Supplementary Table 11, Supplementary Table 12, Supplementary Table 13]
