# Supplementary material for: Targeted delivery of diverse biomolecules with engineered bacterial nanosyringes
Source: Nat Biotechnol. 2025 Aug 12;44(7):1121–5. doi: 10.1038/s41587-025-02774-x (PMC13368577; doi:10.1038/s41587-025-02774-x)
Supplement: Supplementary file 4 — Statistical source data. [file 41587_2025_2774_MOESM4_ESM.xlsx]

## Sheet: Fig. 1d
WT Pvc8/10	Pvc10-Cas9	Cas9-Pvc10	Cas9-Pvc10-Cas9	Pvc8-Cas9
0	4.95981	4.87671	5.03385	5.08732
0.0896203	4.93265	4.7855	4.97229	5.04002
0.369555	4.94178	4.86636	4.9605	5.06624
0	4.94654	4.79811	5.04601	5.09577
0	4.88572	4.81199	5.05354	5.05197
One-way ANOVA	Mean Diff.	95.00% CI of diff.	Below threshold?	Summary	Adjusted P Value	Mean 1	Mean 2	Mean Diff.	SE of diff.	n1	n2	t	DF
WT Pvc8/10 vs. Pvc10-Cas9	-4.841	-4.945 to -4.738	Yes	****	<0.0001	0.09184	4.933	-4.841	0.04944	5	5	97.93	20

## Sheet: Fig. 1e
WT Pvc8/10 - Targeted	WT Pvc8/10 - Untargeted	Pvc10-Cas9 - Targeted	Pvc10-Cas9 - Untargeted	Cas9-Pvc10 - Targeted	Cas9-Pvc10 - Untargeted	Cas9-Pvc10-Cas9 - Targeted	Cas9-Pvc10-Cas9 - Untargeted	Pvc8-Cas9 - Targeted	Pvc8-Cas9 - Untargeted
0.101403	0.0117827	6.36292	0.0687679	3.02096	0.0536913	4.70303	0.0699301	2.97303	0.0720684
0.0781657	0.0321302	5.78639	0.0967305	3.38921	0.0313112	4.15493	0.0611434	2.58543	0.0316957
0.0650724	0.0342935	5.46852	0.0314911	3.15617	0.0534473	4.33157	0.037843	2.42328	0.0367873
0.0810811	0.0134499	5.46123	0.0617856	3.10078	0.0561293	4.95271	0.0732601	3.87927	0.079028
0.122867	0.0194932	6.5535	0.0536942	3.25186	0.0445117	4.26524	0.0348068	2.33951	0.0852261
One-way ANOVA	Mean Diff.	95.00% CI of diff.	Below threshold?	Summary	Adjusted P Value	Mean 1	Mean 2	Mean Diff.	SE of diff.	n1	n2	t	DF
Pvc10-Cas9 - Targeted vs. Pvc10-Cas9 - Untargeted	5.864	5.400 to 6.328	Yes	****	<0.0001	5.927	0.06249	5.864	0.1776	5	5	33.02	40
Cas9-Pvc10 - Targeted vs. Cas9-Pvc10 - Untargeted	3.136	2.672 to 3.600	Yes	****	<0.0001	3.184	0.04782	3.136	0.1776	5	5	17.66	40
Cas9-Pvc10-Cas9 - Targeted vs. Cas9-Pvc10-Cas9 - Untargeted	4.426	3.962 to 4.891	Yes	****	<0.0001	4.481	0.0554	4.426	0.1776	5	5	24.93	40
Pvc8-Cas9 - Targeted vs. Pvc8-Cas9 - Untargeted	2.779	2.315 to 3.244	Yes	****	<0.0001	2.84	0.06096	2.779	0.1776	5	5	15.65	40

## Sheet: Fig. 1f
No transfection - Pvc10-Cas9	No transfection - Pvc8-Cas9	No transfection - Pdp1(NTD)-Cas9	Transfection - Pvc10-Cas9	Transfection - Pvc8-Cas9	Transfection - Pdp1(NTD)-Cas9
4.55269	2.13544	0.0528122	12.8552	11.0766	10.8886
4.92238	3.00736	0.0164555	13.6628	12.9745	12.4983
4.60302	2.42673	0.146046	13.1867	11.921	11.7327
6.30901	2.41289	0.113349	13.3122	12.5929	11.7093
4.90038	2.30734	0.0955019	12.6992	11.961	11.5472
One-way ANOVA	Mean Diff.	95.00% CI of diff.	Below threshold?	Summary	Adjusted P Value	Mean 1	Mean 2	Mean Diff.	SE of diff.	n1	n2	t	DF
No transfection - Pvc10-Cas9 vs. No transfection - Pdp1(NTD)-Cas9	4.973	4.083 to 5.863	Yes	****	<0.0001	5.057	0.08483	4.973	0.3295	5	5	15.09	24
No transfection - Pvc8-Cas9 vs. No transfection - Pdp1(NTD)-Cas9	2.373	1.483 to 3.263	Yes	****	<0.0001	2.458	0.08483	2.373	0.3295	5	5	7.201	24
Transfection - Pvc10-Cas9 vs. Transfection - Pdp1(NTD)-Cas9	1.468	0.5781 to 2.358	Yes	***	0.0007	13.14	11.68	1.468	0.3295	5	5	4.455	24
Transfection - Pvc8-Cas9 vs. Transfection - Pdp1(NTD)-Cas9	0.43	-0.4599 to 1.320	No	ns	0.8174	12.11	11.68	0.43	0.3295	5	5	1.305	24

## Sheet: Fig. 1g
PVC(T)	PVC(T) + Pvc10-ZFD_R	PVC(T) + Pvc10-ZFD_L	PVC(T) + Pvc10-ZFD_R + Pvc10-ZFD_L	PVC(UT) + Pvc10-ZFD_R + Pvc10-ZFD_L
0	0.137457	0.113636	7.47398	0
0.0919963	0.043122	0.134348	7.75194	0
0.068918	0.0393391	0.0549904	7.62133	0.0979432
0.154679	0.105652	0.0317058	7.88177	0.239063
0.131019	0.0405022	0.0774993	7.20243	0.0618047
One-way ANOVA	Mean Diff.	95.00% CI of diff.	Below threshold?	Summary	Adjusted P Value	Mean 1	Mean 2	Mean Diff.	SE of diff.	n1	n2	t	DF
PVC(T) + Pvc10-ZFD_R + Pvc10-ZFD_L vs. PVC(UT) + Pvc10-ZFD_R + Pvc10-ZFD_L	7.507	7.333 to 7.680	Yes	****	<0.0001	7.586	0.07976	7.507	0.083	5	5	90.44	20
