# Supplementary material for: Targeted delivery of diverse biomolecules with engineered bacterial nanosyringes
Source: Nat Biotechnol. 2025 Aug 12;44(7):1121–5. doi: 10.1038/s41587-025-02774-x (PMC13368577; doi:10.1038/s41587-025-02774-x)
Supplement: Supplementary file 5 — Statistical source data. [file 41587_2025_2774_MOESM5_ESM.xlsx]

## Sheet: Fig. 2b
Pvc10	Pvc10 + PVC(UT/ΔPvc10)	PVC(T/ΔPvc10)	PVC(T/ΔPvc10) + Pvc10	PVC(T)
0	0.65	2.47	29.5	30
0.00322	0.43	2.8	30.3	29.7
0	0.51	2.36	31.2	28.1
0	0.5	3.17	28.5	27.7
0	0.5	0.63	28.8	28.7
One-way ANOVA	Mean Diff.	95.00% CI of diff.	Below threshold?	Summary	Adjusted P Value	Mean 1	Mean 2	Mean Diff.	SE of diff.	n1	n2	t	DF
PVC(T/ΔPvc10) vs. PVC(T/ΔPvc10) + Pvc10	-27.37	-28.60 to -26.15	Yes	****	<0.0001	2.286	29.66	-27.37	0.5039	5	5	54.32	20
PVC(T/ΔPvc10) + Pvc10 vs. PVC(T)	-0.82	-2.041 to 0.4011	No	ns	0.2387	28.84	29.66	-0.82	0.5039	5	5	1.627	20

## Sheet: Fig. 2c
Pvc10-Cas9	PVC(T/ΔPvc10)	PVC(T/ΔPvc10) + Cas9	PVC(T/ΔPvc10) + Pvc10-Cas9	PVC(UT/ΔPvc10) + Pvc10-Cas9
0	0	0	1.121	0.055
0.02	0.013	0.056	1.078	0.057
0	0.036	0.017	1.185	0.06
0.033	0.057	0.016	1.363	0.021
0.132	0.038	0.038	1.131	0.019
One-way ANOVA	Mean Diff.	95.00% CI of diff.	Below threshold?	Summary	Adjusted P Value	Mean 1	Mean 2	Mean Diff.	SE of diff.	n1	n2	t	DF
PVC(T/ΔPvc10) + Pvc10-Cas9 vs. PVC(UT/ΔPvc10) + Pvc10-Cas9	1.133	1.057 to 1.210	Yes	****	<0.0001	1.176	0.0424	1.133	0.03671	5	5	30.87	20

## Sheet: Fig. 2e
ssODN	Pvc10-HUHe: PVC(T)	Pvc10-HUHe: PVC(T) + ssODN	Pvc10-HUHe: PVC(UT) + ssODN	HUHe-Pvc10: PVC(T)	HUHe-Pvc10: PVC(T) + ssODN	HUHe-Pvc10: PVC(UT) + ssODN
0	0	4.04313	0	0	1.49701	0
0	0	2.3166	0.105152	0	3.20513	0
0	0	4.116	0.106157	0	2.72	0.10395
0	0	3.35196	0	0	1.98675	0.102249
0	0	4.18118	0	0	1.62338	0.0803858
One-way ANOVA	Mean Diff.	95.00% CI of diff.	Below threshold?	Summary	Adjusted P Value	Mean 1	Mean 2	Mean Diff.	SE of diff.	n1	n2	t	DF
Pvc10-HUHe: PVC(T) + ssODN vs. Pvc10-HUHe: PVC(UT) + ssODN	3.56	2.947 to 4.172	Yes	****	<0.0001	3.602	0.04226	3.56	0.2587	5	5	13.76	28
HUHe-Pvc10: PVC(T) + ssODN vs. HUHe-Pvc10: PVC(UT) + ssODN	2.149	1.536 to 2.762	Yes	****	<0.0001	2.206	0.05732	2.149	0.2587	5	5	8.306	28

## Sheet: Fig. 2f
Indels:
PVC(T) + HUHe-Pvc10	PVC(T) + Pvc10-Cas9	PVC(T) + HUHe-Pvc10-Cas9	PVC(UT) + HUHe-Pvc10-Cas9
0.100447	6.28375	5.05355	0.132643
0.118842	6.94944	5.24916	0.159659
0.12882	6.42614	5.58759	0.12328
0.147432	7.1282	5.33911	0.117914
0.140015	6.6778	5.59431	0.156677
One-way ANOVA	Mean Diff.	95.00% CI of diff.	Below threshold?	Summary	Adjusted P Value	Mean 1	Mean 2	Mean Diff.	SE of diff.	n1	n2	t	DF
PVC(T) + HUHe-Pvc10-Cas9 vs. PVC(UT) + HUHe-Pvc10-Cas9	5.227	4.944 to 5.509	Yes	****	<0.0001	5.365	0.138	5.227	0.1332	5	5	39.23	16
Insertions:
PVC(T) + HUHe-Pvc10	PVC(T) + Pvc10-Cas9	PVC(T) + HUHe-Pvc10-Cas9	PVC(UT) + HUHe-Pvc10-Cas9
0.0100447	0.00818197	0.0874253	0.0194112
0.0162057	0.0217057	0.106657	0
0.0204137	0.0221889	0.113398	0.0112073
0.00955536	0.01558	0.0704424	0
0.00643749	0.0146443	0.0743008	0.0212444
One-way ANOVA	Mean Diff.	95.00% CI of diff.	Below threshold?	Summary	Adjusted P Value	Mean 1	Mean 2	Mean Diff.	SE of diff.	n1	n2	t	DF
PVC(T) + HUHe-Pvc10-Cas9 vs. PVC(UT) + HUHe-Pvc10-Cas9	0.08007	0.06458 to 0.09556	Yes	****	<0.0001	0.09044	0.01037	0.08007	0.007308	5	5	10.96	16

## Sheet: Fig. 2h
ScFv-SC	PVC(+ST)	PVC(+ST) + ScFv-SC	PVC(ΔST) + ScFv-SC
0	0.061881	76.2407	0
0	2.32558	79.7382	7.68355
3.16638	3.74208	78.1387	0
0	0	76.737	0
1.78469	1.26655	78.1387	1.74891
One-way ANOVA	Mean Diff.	95.00% CI of diff.	Below threshold?	Summary	Adjusted P Value	Mean 1	Mean 2	Mean Diff.	SE of diff.	n1	n2	t	DF
PVC(+ST) + ScFv-SC vs. PVC(ΔST) + ScFv-SC	75.91	73.10 to 78.72	Yes	****	<0.0001	77.8	1.886	75.91	1.325	5	5	57.29	16

## Sheet: Fig. 2i
mAb-BG	PVC(+SNAP)	PVC(+SNAP) + mAb-BG	PVC(ΔSNAP) + mAb-BG
0	0	20.6708	1.31181
0	0	16.9828	1.38486
1.24432	2.18016	20.7031	0.353119
5.72396	0.975446	18.4662	3.41825
1.77273	0	16.9404	0
One-way ANOVA	Mean Diff.	95.00% CI of diff.	Below threshold?	Summary	Adjusted P Value	Mean 1	Mean 2	Mean Diff.	SE of diff.	n1	n2	t	DF
PVC(+SNAP) + mAb-BG vs. PVC(ΔSNAP) + mAb-BG	17.46	15.16 to 19.76	Yes	****	<0.0001	18.75	1.294	17.46	1.083	5	5	16.12	16

## Sheet: Fig. 2j
PVC(+ST)	PVC(+ST) + DARPin-SC	PVC(+ST) + Nb-SC
66.2	98.1	2.34
67.8	97.4	2.12
61.6	98.5	1.95
65.3	98.5	2.18
66.6	97.9	2.19
One-way ANOVA	Mean Diff.	95.00% CI of diff.	Below threshold?	Summary	Adjusted P Value	Mean 1	Mean 2	Mean Diff.	SE of diff.	n1	n2	t	DF
PVC(+ST) vs. PVC(+ST) + DARPin-SC	-32.58	-34.83 to -30.33	Yes	****	<0.0001	65.5	98.08	-32.58	0.8788	5	5	37.07	12
PVC(+ST) vs. PVC(+ST) + Nb-SC	63.34	61.09 to 65.59	Yes	****	<0.0001	65.5	2.156	63.34	0.8788	5	5	72.08	12
