# Supplementary material for: Targeted delivery of diverse biomolecules with engineered bacterial nanosyringes
Source: Nat Biotechnol. 2025 Aug 12;44(7):1121–5. doi: 10.1038/s41587-025-02774-x (PMC13368577; doi:10.1038/s41587-025-02774-x)
Supplement: Supplementary file 7 — Statistical source data. [file 41587_2025_2774_MOESM7_ESM.xlsx]

## Sheet: Extended Data Fig. 1f
WT Pvc8/10	Pvc10-Cas9	Cas9-Pvc10	Cas9-Pvc10-Cas9	Pvc8-Cas9
4.94171e-05	9.11622	7.52859	10.8105	12.2269
0.000122919	8.56343	6.10244	9.38197	10.9653
0.000234183	8.7455	7.35119	9.13067	11.6476
1.02973e-06	8.8418	6.28223	11.1176	12.4672
8.05691e-08	7.68639	6.4862	11.3121	11.2711
One-way ANOVA	Mean Diff.	95.00% CI of diff.	Below threshold?	Summary	Adjusted P Value	Mean 1	Mean 2	Mean Diff.	SE of diff.	n1	n2	t	DF
WT Pvc8/10 vs Pvc10-Cas9	-8.591	-9.729 to -7.452	Yes	****	<0.0001	8.153e-05	8.591	-8.591	0.4147	5	5	20.71	20
			`

## Sheet: Extended Data Fig. 1g
WT Pvc10	ΔPvc10
2.25893	0.0709052
1.40704	0.0965624
2.32313	0.0572656
1.66217	0.0766619
2.32816	0.0648809
Unpaired t test	P value	P value summary	Significantly different (P < 0.05)?	One- or two-tailed P value?	t, df	Mean of column A	Mean of column B	Difference between means (B - A) ± SEM	95% confidence interval	R squared (eta squared)
WT Pvc10 vs. ΔPvc10	<0.0001	****	Yes	Two-tailed	t=9.957, df=8	1.996	0.07326	-1.923 ± 0.1931	-2.368 to -1.477	0.9253

## Sheet: Extended Data Fig. 1h
Pvc10-Cas9
WT sheath	N.c. sheath 1	N.c. sheath 2
5.04324	1.85759	1.16791
5.02663	1.83147	0.996302
5.10281	1.86355	1.26516
5.38616	1.76065	1.14489
5.04035	1.83976	1.20874
One-way ANOVA	Mean Diff.	95.00% CI of diff.	Below threshold?	Summary	Adjusted P Value	Mean 1	Mean 2	Mean Diff.	SE of diff.	n1	n2	t	DF
WT sheath vs. N.c. sheath 1	3.289	3.115 to 3.464	Yes	****	<0.0001	5.12	1.831	3.289	0.06815	5	5	48.26	12
Pvc8-Cas9
WT sheath	N.c. sheath 1	N.c. sheath 2
1.92584	0.509285	0.707179
1.77561	0.390911	0.667123
1.78996	0.698893	0.656304
1.77878	0.683149	0.744896
1.99	0.700968	0.718177
One-way ANOVA	Mean Diff.	95.00% CI of diff.	Below threshold?	Summary	Adjusted P Value	Mean 1	Mean 2	Mean Diff.	SE of diff.	n1	n2	t	DF
WT sheath vs. N.c. sheath 1	1.255	1.091 to 1.420	Yes	****	<0.0001	1.852	0.5966	1.255	0.06421	5	5	19.55	12

## Sheet: Extended Data Fig. 1i
Internal cargos (Pdp1/Pnf)
Fresh	Aged (-glycerol)	Aged (+glycerol)
90.46	0	88.1754
89.8099	0	89.6541
90.6854	3.36449	88.7227
90.445	1.47251	87.6636
95.7931	0	91.5249
One-way ANOVA	Mean Diff.	95.00% CI of diff.	Below threshold?	Summary	Adjusted P Value	Mean 1	Mean 2	Mean Diff.	SE of diff.	n1	n2	t	DF
Aged (-glycerol) vs. Aged (+glycerol)	-88.18	-90.76 to -85.60	Yes	****	<0.0001	0.9674	89.15	-88.18	1.186	5	5	74.38	12
Spike cargo (ZFD)
Fresh	Aged (-glycerol)	Aged (+glycerol)
9.43997	0.00142363	7.9837
9.69752	0.00125538	6.75838
8.89225	0.00105541	6.45292
9.62848	0.00033693	6.55033
10.0136	0.00061209	7.49031
One-way ANOVA	Mean Diff.	95.00% CI of diff.	Below threshold?	Summary	Adjusted P Value	Mean 1	Mean 2	Mean Diff.	SE of diff.	n1	n2	t	DF
Aged (-glycerol) vs. Aged (+glycerol)	-7.046	-7.668 to -6.424	Yes	****	<0.0001	0.0009367	7.047	-7.046	0.2854	5	5	24.69	12
	`
