# Supplementary material for: Targeted delivery of diverse biomolecules with engineered bacterial nanosyringes
Source: Nat Biotechnol. 2025 Aug 12;44(7):1121–5. doi: 10.1038/s41587-025-02774-x (PMC13368577; doi:10.1038/s41587-025-02774-x)
Supplement: Supplementary file 8 — Statistical source data. [file 41587_2025_2774_MOESM8_ESM.xlsx]

## Sheet: Extended Data Fig. 3d
PVC(+ST)	Ad5-SC	PVC(+ST) + Ad5-SC	PVC(ΔST) + Ad5-SC	PVC(+ST) + Ad5(ΔSC)
0.35	0	27.6	1.45	0.31
0.39	0.00401	29	1.48	0.25
0.29	0.00715	30.6	0.32	0.21
0.3	0	33.4	0.2	0.31
0.33	0	30.7	0.00772	0.29
One-way ANOVA	Mean Diff.	95.00% CI of diff.	Below threshold?	Summary	Adjusted P Value	Mean 1	Mean 2	Mean Diff.	SE of diff.	n1	n2	t	DF
PVC(+ST) + Ad5-SC vs. PVC(ΔST) + Ad5-SC	29.57	28.22 to 30.92	Yes	****	<0.0001	30.26	0.6915	29.57	0.6464	5	5	45.74	20

## Sheet: Extended Data Fig. 3e
PVC(+ST)	DARPin-SC	PVC(+ST) + DARPin-SC	PVC(ΔST) + DARPin-SC	PVC(+ST) + DARPin(ΔSC)
3.67047	2.45521	97.5191	0	4.13207
1.08814	4.63659	97.6194	0	0
0.514259	2.94926	97.4239	1.95516	0
2.73437	2.95948	97.5726	3.06889	0.826415
2.42641	4.48846	97.6575	1.29312	0.703338
One-way ANOVA	Mean Diff.	95.00% CI of diff.	Below threshold?	Summary	Adjusted P Value	Mean 1	Mean 2	Mean Diff.	SE of diff.	n1	n2	t	DF
PVC(+ST) + DARPin-SC vs. PVC(ΔST) + DARPin-SC	96.3	94.70 to 97.89	Yes	****	<0.0001	97.56	1.263	96.3	0.7652	5	5	125.8	20

## Sheet: Extended Data Fig. 3f
PVC(+ST)	Nb-SC	PVC(+ST) + Nb-SC	PVC(ΔST) + Nb-SC	PVC(+ST) + Nb(ΔSC)
2.39668	0	98.4754	0.570815	2.51642
3.40338	0	98.1116	2.79192	4.23713
0.83845	0	98.1302	0	0
5.78097	3.73495	98.2553	2.2563	1.07723
5.09902	0.114733	98.559	1.02544	0
One-way ANOVA	Mean Diff.	95.00% CI of diff.	Below threshold?	Summary	Adjusted P Value	Mean 1	Mean 2	Mean Diff.	SE of diff.	n1	n2	t	DF
PVC(+ST) + Nb-SC vs. PVC(ΔST) + Nb-SC	96.98	94.98 to 98.97	Yes	****	<0.0001	98.31	1.329	96.98	0.9576	5	5	101.3	20
