# Supplementary material for: Targeted delivery of diverse biomolecules with engineered bacterial nanosyringes
Source: Nat Biotechnol. 2025 Aug 12;44(7):1121–5. doi: 10.1038/s41587-025-02774-x (PMC13368577; doi:10.1038/s41587-025-02774-x)
Supplement: Supplementary file 9 — Statistical source data. [file 41587_2025_2774_MOESM9_ESM.xlsx]

## Sheet: Extended Data Fig. 4b
MHCII+:
untargeted PVC				MHC-II targeted PVC
54	54.5	54.1	53.4	46.6	48.7	45.2	47.9
Unpaired t test	P value	P value summary	Significantly different (P < 0.05)?	One- or two-tailed P value?	t, df	Mean of column A	Mean of column B	Difference between means (B - A) ± SEM	95% confidence interval	R squared (eta squared)
	0.0001	***	Yes	Two-tailed	t=8.625, df=6	54	47.1	-6.900 ± 0.8000	-8.858 to -4.942	0.9254
B cells:
untargeted PVC				MHC-II targeted PVC
49.9	51	50.5	50	43.9	45.9	42.2	45.2
Unpaired t test	P value	P value summary	Significantly different (P < 0.05)?	One- or two-tailed P value?	t, df	Mean of column A	Mean of column B	Difference between means (B - A) ± SEM	95% confidence interval	R squared (eta squared)
	0.0004	***	Yes	Two-tailed	t=7.101, df=6	50.35	44.3	-6.050 ± 0.8520	-8.135 to -3.965	0.8937
Myeloid APCs:
untargeted PVC				MHC-II targeted PVC
0.93	0.86	0.88	0.81	1.98	0.8	0.63	0.95
Unpaired t test	P value	P value summary	Significantly different (P < 0.05)?	One- or two-tailed P value?	t, df	Mean of column A	Mean of column B	Difference between means (B - A) ± SEM	95% confidence interval	R squared (eta squared)
	0.4976	ns	No	Two-tailed	t=0.7218, df=6	0.87	1.09	0.2200 ± 0.3048	-0.5258 to 0.9658	0.07989
T cells:
untargeted PVC				MHC-II targeted PVC
36.8	36.7	37.4	38	38.3	41.5	44.4	42
Unpaired t test	P value	P value summary	Significantly different (P < 0.05)?	One- or two-tailed P value?	t, df	Mean of column A	Mean of column B	Difference between means (B - A) ± SEM	95% confidence interval	R squared (eta squared)
	0.0154	*	Yes	Two-tailed	t=3.352, df=6	37.23	41.55	4.325 ± 1.290	1.168 to 7.482	0.6519
CD45+:
untargeted PVC				MHC-II targeted PVC
99.9	99.9	99.9	99.9	94.5	99.5	99	99
Unpaired t test	P value	P value summary	Significantly different (P < 0.05)?	One- or two-tailed P value?	t, df	Mean of column A	Mean of column B	Difference between means (B - A) ± SEM	95% confidence interval	R squared (eta squared)
	0.1563	ns	No	Two-tailed	t=1.620, df=6	99.9	98	-1.900 ± 1.173	-4.769 to 0.9693	0.3044

## Sheet: Extended Data Fig. 4d
PVC conc. (ng/μL)	PBS			1 dose			2 dose
10	100	94.6926	91.8782	98.2354	87.0336	92.2211	79.2627	88.2537	76.9938
5	66.2872	84.5653	67.9937	63.2862	61.0554	66.2591	49.051	66.2591	56.5531
4	63.4012	56.6905	55.7789	50.8047	42.9853	55.7181	28.873	26.4867	35.7895
3	32.8946	48.3549	31.6867	27.8928	20.4779	23.6692	5.98395	11.5014	0
2	23.6155	14.4945	21.0179	13.9929	5.36168	3.25778	5.6558	0	0.804261
1	5.88785	0	1.90663	10.0457	0	0	1.85641	0	0
0	0	0	0	0	0	0	0	0	0
