# Supplementary material for: Targeted delivery of diverse biomolecules with engineered bacterial nanosyringes
Source: Nat Biotechnol. 2025 Aug 12;44(7):1121–5. doi: 10.1038/s41587-025-02774-x (PMC13368577; doi:10.1038/s41587-025-02774-x)
Supplement: Supplementary file 10 — Statistical source data. [file 41587_2025_2774_MOESM10_ESM.xlsx]

## Sheet: Extended Data Fig. 5b
Pvc10-Cas9	Ad5-SC	PVC	Pvc10-Cas9 + Ad5-SC + PVC	Cas9 + Ad5-SC + PVC	Pvc10-Cas9 + Ad5 + PVC
0.0297708	0.0360738	0.0177179	0.419555	0.0552079	0.0317259
0.0446761	0.0372301	0.0844024	0.414567	0.0107089	0.0242248
0	0.0258465	0	0.498132	0.0209629	0.0155545
0	0.00299976	0	0.468872	0.055348	0
0.0191583	0.0345478	0.0360412	0.38303	0.0141543	0.0295465
One-way ANOVA	Mean Diff.	95.00% CI of diff.	Below threshold?	Summary	Adjusted P Value	Mean 1	Mean 2	Mean Diff.	SE of diff.	n1	n2	t	DF
Pvc10-Cas9 + Ad5-SC + PVC vs. Cas9 + Ad5-SC + PVC	0.4056	0.3637 to 0.4474	Yes	****	<0.0001	0.4368	0.03128	0.4056	0.01749	5	5	23.19	24
Pvc10-Cas9 + Ad5-SC + PVC vs. Pvc10-Cas9 + Ad5 + PVC	0.4166	0.3748 to 0.4584	Yes	****	<0.0001	0.4368	0.02021	0.4166	0.01749	5	5	23.82	24
